# Supplementary material for: Opportunities for employers to address the opioid epidemic: results from a national survey
Source: Health Aff Sch. 2025 Aug 29;3(8):qxaf155. doi: 10.1093/haschl/qxaf155 (PMC12394939; doi:10.1093/haschl/qxaf155)
Supplement: qxaf155_Supplementary_Data [file qxaf155_supplementary_data.zip]

Archive with 2 entries (2 files):
- FINAL SUPPLEMENT_2025.pdf
- Disclosure Form_June 3 2025.docx
